# Supplementary material for: Flavonoids as a Potential Antifungal Alternative Against Candida auris (Candidozyma auris) from Clades III and IV
Source: J Fungi (Basel). 2026 Mar 2;12(3):179. doi: 10.3390/jof12030179 (PMC13028025; doi:10.3390/jof12030179)
Supplement: Supplementary file 1 [file jof-12-00179-s001.zip]

Archive with 1 entries (1 files):
- jof-4032937-supplementary.pdf
